# Supplementary material for: Machine learning-based comprehensive analysis of m6A RNA methylation regulators in colorectal cancer: implications for prognosis, immune microenvironment, and immunotherapy response
Source: Exp Biol Med (Maywood). 2026 Jan 14;250:10776. doi: 10.3389/ebm.2025.10776 (PMC12847061; doi:10.3389/ebm.2025.10776)
Supplement: Supplementary file 1 [file Table2.xlsx]

## Sheet: S2a_R_Environment
Package	Version	Purpose
R	4.3.1	Base R environment
caret	6.0-94	Machine learning framework
randomForest	4.7-1.1	Random Forest algorithm
xgboost	1.7.5.1	XGBoost algorithm
e1071	1.7-13	SVM implementation
glmnet	4.1-7	LASSO/Elastic Net regression
nnet	7.3-19	Neural network
class	7.3-22	k-Nearest Neighbors
rpart	4.1.19	Decision tree
gbm	2.1.8.1	Gradient boosting
adabag	5.0	AdaBoost
ipred	0.9-14	Bagging
ranger	0.15.1	Extra Trees/Fast RF
catboost	1.2	CatBoost algorithm
lightgbm	3.3.5	LightGBM algorithm
survival	3.5-5	Survival analysis
survminer	0.4.9	Survival visualization
timeROC	0.4	Time-dependent ROC
pROC	1.18.2	ROC analysis
CIBERSORT	1.0	Immune deconvolution
xCell	1.1.0	Immune cell enrichment
MCPcounter	1.2.0	MCP-counter analysis
estimate	1.0.13	ESTIMATE algorithm
immunedeconv	2.1.0	Immune deconvolution wrapper
clusterProfiler	4.8.1	Enrichment analysis
org.Hs.eg.db	3.17.0	Human gene annotation
enrichplot	1.20.0	Enrichment visualization
GSVA	1.48.2	Gene set variation analysis
ggplot2	3.4.2	Data visualization
dplyr	1.1.2	Data manipulation
tidyr	1.3.0	Data tidying
pheatmap	1.0.12	Heatmap visualization
ComplexHeatmap	2.16.0	Advanced heatmaps
RColorBrewer	1.1-3	Color palettes

## Sheet: S2b_Python_Environment
Package	Version	Purpose
Python	3.9.16	Base Python environment
numpy	1.24.3	Numerical computing
pandas	1.5.3	Data manipulation
scipy	1.10.1	Scientific computing
scikit-learn	1.2.2	Machine learning
shap	0.41.0	SHAP analysis for model interpretation
xgboost	1.7.5	XGBoost (Python interface)
lightgbm	3.3.5	LightGBM (Python interface)
catboost	1.2	CatBoost (Python interface)
matplotlib	3.7.1	Data visualization
seaborn	0.12.2	Statistical visualization
joblib	1.2.0	Parallel computing
tqdm	4.65.0	Progress bars

## Sheet: S2c_Random_Seeds
Analysis Step	Seed Value	Notes
Data splitting (train/test)	42	set.seed(42) in R
LASSO cross-validation	42	set.seed(42) in R
Random Forest training	42	set.seed(42) in R
XGBoost training	42	seed parameter in xgb.train()
Gradient Boosting	42	set.seed(42) in R
Neural Network	42	set.seed(42) in R
Cross-validation folds	42	createFolds(seed=42)
CIBERSORT permutations	42	set.seed(42) before analysis
Bootstrap sampling	42	set.seed(42) in R
Python random state	42	random_state=42 in sklearn
SHAP background sampling	42	random_state=42
NumPy random seed	42	np.random.seed(42)
