# Supplementary material for: Machine learning-based comprehensive analysis of m6A RNA methylation regulators in colorectal cancer: implications for prognosis, immune microenvironment, and immunotherapy response
Source: Exp Biol Med (Maywood). 2026 Jan 14;250:10776. doi: 10.3389/ebm.2025.10776 (PMC12847061; doi:10.3389/ebm.2025.10776)
Supplement: Supplementary file 2 [file DataSheet1.zip]

Archive with 9 entries (8 files):
- Supplementary_File_S1_Analysis_Code/
- Supplementary_File_S1_Analysis_Code/01_data_preprocessing.R
- Supplementary_File_S1_Analysis_Code/02_lasso_feature_selection.R
- Supplementary_File_S1_Analysis_Code/03_ml_model_comparison.R
- Supplementary_File_S1_Analysis_Code/04_time_roc.R
- Supplementary_File_S1_Analysis_Code/05_shap_analysis.py
- Supplementary_File_S1_Analysis_Code/06_immune_infiltration.R
- Supplementary_File_S1_Analysis_Code/07_enrichment_analysis.R
- Supplementary_File_S1_Analysis_Code/08_immunotherapy_prediction.R
