# Supplementary material for: Machine learning-based comprehensive analysis of m6A RNA methylation regulators in colorectal cancer: implications for prognosis, immune microenvironment, and immunotherapy response
Source: Exp Biol Med (Maywood). 2026 Jan 14;250:10776. doi: 10.3389/ebm.2025.10776 (PMC12847061; doi:10.3389/ebm.2025.10776)
Supplement: Supplementary file 2 [file DataSheet1.zip › Supplementary_File_S1_Analysis_Code/01_data_preprocessing.R]

# ============================================================================
# 01_data_preprocessing.R
# Data Preprocessing for m6A-based CRC Prognosis Analysis
# ============================================================================

# Load required libraries
library(GEOquery)
library(TCGAbiolinks)
library(limma)
library(sva)
library(dplyr)
library(tidyr)

# Set random seed for reproducibility
set.seed(42)

# ============================================================================
# 1. Data Acquisition
# ============================================================================

# Download TCGA COAD/READ data
query_coad <- GDCquery(
  project = "TCGA-COAD",
  data.category = "Transcriptome Profiling",
  data.type = "Gene Expression Quantification",
  workflow.type = "STAR - Counts"
)
GDCdownload(query_coad)
tcga_coad <- GDCprepare(query_coad)

query_read <- GDCquery(
  project = "TCGA-READ",
  data.category = "Transcriptome Profiling",
  data.type = "Gene Expression Quantification",
  workflow.type = "STAR - Counts"
)
GDCdownload(query_read)
tcga_read <- GDCprepare(query_read)

# Combine COAD and READ
tcga_crc <- cbind(assay(tcga_coad), assay(tcga_read))

# Download GSE39582
gse39582 <- getGEO("GSE39582", GSEMatrix = TRUE)
geo_expr <- exprs(gse39582[[1]])
geo_clinical <- pData(gse39582[[1]])

# ============================================================================
# 2. Define m6A Regulators
# ============================================================================

m6a_regulators <- c(
  # Writers
  "METTL3", "METTL14", "WTAP", "VIRMA", "RBM15", "RBM15B", "ZC3H13",
  # Readers
  "YTHDF1", "YTHDF2", "YTHDF3", "YTHDC1", "YTHDC2",
  "IGF2BP1", "IGF2BP2", "IGF2BP3",
  "HNRNPA2B1", "HNRNPC", "ELAVL1", "FMR1", "LRPPRC",
  # Erasers
  "FTO", "ALKBH5",
  # Additional regulators
  "METTL16", "CBLL1", "PRRC2A", "RBMX"
)

# ============================================================================
# 3. Data Normalization
# ============================================================================

# Function to normalize expression data
normalize_expression <- function(expr_matrix, method = "quantile") {
  if (method == "quantile") {
    expr_norm <- normalizeBetweenArrays(expr_matrix, method = "quantile")
  } else if (method == "tpm") {
    # TPM normalization
    expr_norm <- apply(expr_matrix, 2, function(x) {
      x / sum(x) * 1e6
    })
  }
  return(log2(expr_norm + 1))
}

# Normalize TCGA data
tcga_norm <- normalize_expression(tcga_crc)

# Normalize GEO data (already log-transformed)
geo_norm <- geo_expr

# ============================================================================
# 4. Batch Effect Correction
# ============================================================================

# Combine datasets for batch correction
# Match common genes
common_genes <- intersect(rownames(tcga_norm), rownames(geo_norm))
tcga_subset <- tcga_norm[common_genes, ]
geo_subset <- geo_norm[common_genes, ]

# Create combined expression matrix
combined_expr <- cbind(tcga_subset, geo_subset)

# Create batch vector
batch <- c(rep(1, ncol(tcga_subset)), rep(2, ncol(geo_subset)))

# Apply ComBat for batch correction
combat_expr <- ComBat(dat = combined_expr, batch = batch)

# ============================================================================
# 5. Extract m6A Regulator Expression
# ============================================================================

# Filter for m6A regulators present in data
m6a_available <- intersect(m6a_regulators, rownames(combat_expr))
m6a_expr <- combat_expr[m6a_available, ]

cat("Available m6A regulators:", length(m6a_available), "\n")
cat("Regulators:", paste(m6a_available, collapse = ", "), "\n")

# ============================================================================
# 6. Clinical Data Processing
# ============================================================================

# Process TCGA clinical data
tcga_clinical <- data.frame(
  sample_id = colnames(tcga_coad),
  age = tcga_coad$age_at_diagnosis / 365,
  gender = tcga_coad$gender,
  stage = tcga_coad$tumor_stage,
  os_time = tcga_coad$days_to_death,
  os_status = ifelse(tcga_coad$vital_status == "Dead", 1, 0)
)

# Process GEO clinical data
geo_clinical_proc <- geo_clinical %>%
  select(geo_accession, age = `age:ch1`, 
         gender = `Sex:ch1`,
         stage = `tnm.stage:ch1`,
         os_time = `os.delay:ch1`,
         os_status = `event:ch1`) %>%
  mutate(
    os_time = as.numeric(os_time),
    os_status = as.numeric(os_status)
  )

# ============================================================================
# 7. Data Splitting
# ============================================================================

# Split into training (70%) and validation (30%) sets
set.seed(42)
n_samples <- ncol(m6a_expr)
train_idx <- sample(1:n_samples, size = round(0.7 * n_samples))
test_idx <- setdiff(1:n_samples, train_idx)

train_expr <- m6a_expr[, train_idx]
test_expr <- m6a_expr[, test_idx]

cat("Training samples:", ncol(train_expr), "\n")
cat("Validation samples:", ncol(test_expr), "\n")

# ============================================================================
# 8. Save Processed Data
# ============================================================================

save(
  m6a_expr, train_expr, test_expr,
  train_idx, test_idx,
  tcga_clinical, geo_clinical_proc,
  m6a_available,
  file = "processed_data.RData"
)

cat("Data preprocessing completed successfully!\n")
