# Supplementary material for: Machine learning-based comprehensive analysis of m6A RNA methylation regulators in colorectal cancer: implications for prognosis, immune microenvironment, and immunotherapy response
Source: Exp Biol Med (Maywood). 2026 Jan 14;250:10776. doi: 10.3389/ebm.2025.10776 (PMC12847061; doi:10.3389/ebm.2025.10776)
Supplement: Supplementary file 2 [file DataSheet1.zip › Supplementary_File_S1_Analysis_Code/02_lasso_feature_selection.R]

# ============================================================================
# 02_lasso_feature_selection.R
# LASSO Feature Selection for m6A Regulators
# ============================================================================

library(glmnet)
library(survival)
library(dplyr)

set.seed(42)

# Load preprocessed data
load("processed_data.RData")

# ============================================================================
# 1. Prepare Data for LASSO
# ============================================================================

# Prepare expression matrix (samples as rows, genes as columns)
X_train <- t(train_expr)
y_train <- Surv(time = clinical_train$os_time, event = clinical_train$os_status)

# ============================================================================
# 2. LASSO Cox Regression with Cross-Validation
# ============================================================================

# Perform 10-fold cross-validation to find optimal lambda
cv_fit <- cv.glmnet(
  x = X_train,
  y = y_train,
  family = "cox",
  nfolds = 10,
  alpha = 1,  # LASSO (alpha = 1)
  maxit = 10000
)

# Plot cross-validation results
pdf("lasso_cv_plot.pdf", width = 8, height = 6)
plot(cv_fit)
title("LASSO Cox Regression Cross-Validation")
dev.off()

# ============================================================================
# 3. Extract Selected Features
# ============================================================================

# Get optimal lambda (lambda.min or lambda.1se)
lambda_optimal <- cv_fit$lambda.min
lambda_1se <- cv_fit$lambda.1se

cat("Optimal lambda (min):", lambda_optimal, "\n")
cat("Lambda 1SE:", lambda_1se, "\n")

# Extract coefficients at optimal lambda
coef_min <- coef(cv_fit, s = "lambda.min")
coef_1se <- coef(cv_fit, s = "lambda.1se")

# Get selected genes (non-zero coefficients)
selected_genes_min <- rownames(coef_min)[which(coef_min != 0)]
selected_genes_1se <- rownames(coef_1se)[which(coef_1se != 0)]

cat("\nSelected genes at lambda.min (", length(selected_genes_min), "):\n")
print(selected_genes_min)

cat("\nSelected genes at lambda.1se (", length(selected_genes_1se), "):\n")
print(selected_genes_1se)

# ============================================================================
# 4. Create Feature Summary Table
# ============================================================================

# Use lambda.min for final model
final_coef <- as.matrix(coef_min)
selected_idx <- which(final_coef != 0)

feature_summary <- data.frame(
  Gene = rownames(final_coef)[selected_idx],
  Coefficient = final_coef[selected_idx],
  Abs_Coefficient = abs(final_coef[selected_idx])
) %>%
  arrange(desc(Abs_Coefficient))

cat("\nFeature Summary:\n")
print(feature_summary)

# ============================================================================
# 5. Calculate Risk Scores
# ============================================================================

# Final model
final_model <- glmnet(
  x = X_train,
  y = y_train,
  family = "cox",
  alpha = 1,
  lambda = lambda_optimal
)

# Calculate risk scores for training set
risk_scores_train <- predict(final_model, newx = X_train, s = lambda_optimal, type = "link")

# Calculate risk scores for validation set
X_test <- t(test_expr)
risk_scores_test <- predict(final_model, newx = X_test, s = lambda_optimal, type = "link")

# ============================================================================
# 6. Determine Optimal Cutoff
# ============================================================================

# Use median as cutoff
cutoff <- median(risk_scores_train)

# Stratify patients
risk_group_train <- ifelse(risk_scores_train > cutoff, "High", "Low")
risk_group_test <- ifelse(risk_scores_test > cutoff, "High", "Low")

cat("\nRisk group distribution (Training):\n")
print(table(risk_group_train))

cat("\nRisk group distribution (Validation):\n")
print(table(risk_group_test))

# ============================================================================
# 7. Save Results
# ============================================================================

lasso_results <- list(
  cv_fit = cv_fit,
  final_model = final_model,
  lambda_optimal = lambda_optimal,
  selected_genes = selected_genes_min,
  feature_summary = feature_summary,
  risk_scores_train = risk_scores_train,
  risk_scores_test = risk_scores_test,
  cutoff = cutoff,
  risk_group_train = risk_group_train,
  risk_group_test = risk_group_test
)

save(lasso_results, file = "lasso_results.RData")

write.csv(feature_summary, "lasso_selected_features.csv", row.names = FALSE)

cat("\nLASSO feature selection completed!\n")
cat("Selected m6A regulators:", paste(selected_genes_min, collapse = ", "), "\n")
