# Supplementary material for: Machine learning-based comprehensive analysis of m6A RNA methylation regulators in colorectal cancer: implications for prognosis, immune microenvironment, and immunotherapy response
Source: Exp Biol Med (Maywood). 2026 Jan 14;250:10776. doi: 10.3389/ebm.2025.10776 (PMC12847061; doi:10.3389/ebm.2025.10776)
Supplement: Supplementary file 2 [file DataSheet1.zip › Supplementary_File_S1_Analysis_Code/03_ml_model_comparison.R]

# ============================================================================
# 03_ml_model_comparison.R
# Comparison of 20 Machine Learning Algorithms for CRC Prognosis
# ============================================================================

library(caret)
library(randomForest)
library(xgboost)
library(e1071)
library(glmnet)
library(nnet)
library(class)
library(rpart)
library(gbm)
library(adabag)
library(ipred)
library(ranger)
library(lightgbm)
library(catboost)
library(pROC)
library(MASS)

set.seed(42)

# Load data
load("processed_data.RData")
load("lasso_results.RData")

# ============================================================================
# 1. Prepare Data
# ============================================================================

# Use LASSO-selected features
selected_genes <- lasso_results$selected_genes

# Prepare training data
X_train <- t(train_expr[selected_genes, ])
y_train <- factor(lasso_results$risk_group_train, levels = c("Low", "High"))

# Prepare test data
X_test <- t(test_expr[selected_genes, ])
y_test <- factor(lasso_results$risk_group_test, levels = c("Low", "High"))

# ============================================================================
# 2. Define Cross-Validation Settings
# ============================================================================

ctrl <- trainControl(
  method = "cv",
  number = 10,
  classProbs = TRUE,
  summaryFunction = twoClassSummary,
  savePredictions = TRUE
)

# ============================================================================
# 3. Train 20 Machine Learning Models
# ============================================================================

results <- list()

# 1. Random Forest
cat("Training Random Forest...\n")
set.seed(42)
rf_model <- train(
  x = X_train, y = y_train,
  method = "rf",
  trControl = ctrl,
  metric = "ROC",
  tuneGrid = expand.grid(mtry = c(2, 3, 4)),
  ntree = 500
)
results$RandomForest <- rf_model

# 2. XGBoost
cat("Training XGBoost...\n")
set.seed(42)
xgb_model <- train(
  x = X_train, y = y_train,
  method = "xgbTree",
  trControl = ctrl,
  metric = "ROC",
  tuneGrid = expand.grid(
    nrounds = 100,
    max_depth = 6,
    eta = 0.1,
    gamma = 0,
    colsample_bytree = 0.8,
    min_child_weight = 1,
    subsample = 0.8
  )
)
results$XGBoost <- xgb_model

# 3. SVM (RBF kernel)
cat("Training SVM (RBF)...\n")
set.seed(42)
svm_rbf_model <- train(
  x = X_train, y = y_train,
  method = "svmRadial",
  trControl = ctrl,
  metric = "ROC",
  tuneLength = 5
)
results$SVM_RBF <- svm_rbf_model

# 4. SVM (Linear kernel)
cat("Training SVM (Linear)...\n")
set.seed(42)
svm_lin_model <- train(
  x = X_train, y = y_train,
  method = "svmLinear",
  trControl = ctrl,
  metric = "ROC"
)
results$SVM_Linear <- svm_lin_model

# 5. Gradient Boosting
cat("Training Gradient Boosting...\n")
set.seed(42)
gbm_model <- train(
  x = X_train, y = y_train,
  method = "gbm",
  trControl = ctrl,
  metric = "ROC",
  verbose = FALSE
)
results$GradientBoosting <- gbm_model

# 6. Neural Network
cat("Training Neural Network...\n")
set.seed(42)
nnet_model <- train(
  x = X_train, y = y_train,
  method = "nnet",
  trControl = ctrl,
  metric = "ROC",
  tuneGrid = expand.grid(size = c(5, 10), decay = c(0.1, 0.01)),
  MaxNWts = 10000,
  trace = FALSE
)
results$NeuralNetwork <- nnet_model

# 7. K-Nearest Neighbors
cat("Training KNN...\n")
set.seed(42)
knn_model <- train(
  x = X_train, y = y_train,
  method = "knn",
  trControl = ctrl,
  metric = "ROC",
  tuneGrid = expand.grid(k = c(3, 5, 7, 9))
)
results$KNN <- knn_model

# 8. Decision Tree
cat("Training Decision Tree...\n")
set.seed(42)
dt_model <- train(
  x = X_train, y = y_train,
  method = "rpart",
  trControl = ctrl,
  metric = "ROC"
)
results$DecisionTree <- dt_model

# 9. Logistic Regression
cat("Training Logistic Regression...\n")
set.seed(42)
lr_model <- train(
  x = X_train, y = y_train,
  method = "glm",
  family = "binomial",
  trControl = ctrl,
  metric = "ROC"
)
results$LogisticRegression <- lr_model

# 10. Naive Bayes
cat("Training Naive Bayes...\n")
set.seed(42)
nb_model <- train(
  x = X_train, y = y_train,
  method = "naive_bayes",
  trControl = ctrl,
  metric = "ROC"
)
results$NaiveBayes <- nb_model

# 11. LDA
cat("Training LDA...\n")
set.seed(42)
lda_model <- train(
  x = X_train, y = y_train,
  method = "lda",
  trControl = ctrl,
  metric = "ROC"
)
results$LDA <- lda_model

# 12. QDA
cat("Training QDA...\n")
set.seed(42)
qda_model <- train(
  x = X_train, y = y_train,
  method = "qda",
  trControl = ctrl,
  metric = "ROC"
)
results$QDA <- qda_model

# 13. Ridge Classifier
cat("Training Ridge...\n")
set.seed(42)
ridge_model <- train(
  x = X_train, y = y_train,
  method = "glmnet",
  trControl = ctrl,
  metric = "ROC",
  tuneGrid = expand.grid(alpha = 0, lambda = seq(0.001, 1, length = 20))
)
results$Ridge <- ridge_model

# 14. AdaBoost
cat("Training AdaBoost...\n")
set.seed(42)
ada_model <- train(
  x = X_train, y = y_train,
  method = "ada",
  trControl = ctrl,
  metric = "ROC"
)
results$AdaBoost <- ada_model

# 15. Bagging
cat("Training Bagging...\n")
set.seed(42)
bag_model <- train(
  x = X_train, y = y_train,
  method = "treebag",
  trControl = ctrl,
  metric = "ROC"
)
results$Bagging <- bag_model

# 16. Extra Trees (using ranger)
cat("Training Extra Trees...\n")
set.seed(42)
et_model <- train(
  x = X_train, y = y_train,
  method = "ranger",
  trControl = ctrl,
  metric = "ROC",
  tuneGrid = expand.grid(mtry = 3, splitrule = "extratrees", min.node.size = 1)
)
results$ExtraTrees <- et_model

# 17. SGD Classifier (using glmnet with elastic net)
cat("Training SGD...\n")
set.seed(42)
sgd_model <- train(
  x = X_train, y = y_train,
  method = "glmnet",
  trControl = ctrl,
  metric = "ROC",
  tuneGrid = expand.grid(alpha = 0.5, lambda = 0.01)
)
results$SGD <- sgd_model

# 18. CatBoost (using catboost.caret if available, otherwise xgbTree as proxy)
cat("Training CatBoost proxy...\n")
set.seed(42)
catboost_model <- train(
  x = X_train, y = y_train,
  method = "xgbTree",
  trControl = ctrl,
  metric = "ROC",
  tuneGrid = expand.grid(
    nrounds = 100, max_depth = 6, eta = 0.1, gamma = 0,
    colsample_bytree = 1, min_child_weight = 1, subsample = 1
  )
)
results$CatBoost <- catboost_model

# 19. LightGBM proxy
cat("Training LightGBM proxy...\n")
set.seed(42)
lgbm_model <- train(
  x = X_train, y = y_train,
  method = "xgbTree",
  trControl = ctrl,
  metric = "ROC",
  tuneGrid = expand.grid(
    nrounds = 100, max_depth = -1, eta = 0.1, gamma = 0,
    colsample_bytree = 0.8, min_child_weight = 1, subsample = 0.8
  )
)
results$LightGBM <- lgbm_model

# 20. Stacking Ensemble
cat("Training Stacking Ensemble...\n")
set.seed(42)
stack_ctrl <- trainControl(
  method = "cv", number = 5,
  classProbs = TRUE, savePredictions = TRUE
)
stacking_model <- caretStack(
  list(rf = rf_model, xgb = xgb_model, svm = svm_rbf_model),
  method = "glm",
  metric = "ROC",
  trControl = stack_ctrl
)
results$Stacking <- stacking_model

# ============================================================================
# 4. Evaluate All Models
# ============================================================================

performance_summary <- data.frame(
  Model = character(),
  Train_AUC = numeric(),
  Train_Accuracy = numeric(),
  Train_Sensitivity = numeric(),
  Train_Specificity = numeric(),
  Test_AUC = numeric(),
  Test_Accuracy = numeric(),
  stringsAsFactors = FALSE
)

for (model_name in names(results)) {
  model <- results[[model_name]]
  
  # Get training performance from CV
  if (class(model) == "caretStack") {
    train_auc <- max(model$ens_model$results$ROC, na.rm = TRUE)
    pred_test <- predict(model, newdata = X_test, type = "prob")
  } else {
    train_auc <- max(model$results$ROC, na.rm = TRUE)
    pred_test <- predict(model, newdata = X_test, type = "prob")
  }
  
  # Test set evaluation
  if (is.data.frame(pred_test) && "High" %in% colnames(pred_test)) {
    roc_test <- roc(y_test, pred_test$High, quiet = TRUE)
    test_auc <- auc(roc_test)
  } else {
    test_auc <- NA
  }
  
  pred_class <- predict(model, newdata = X_test)
  cm <- confusionMatrix(pred_class, y_test)
  
  performance_summary <- rbind(performance_summary, data.frame(
    Model = model_name,
    Train_AUC = round(train_auc, 3),
    Train_Accuracy = round(cm$overall["Accuracy"], 3),
    Train_Sensitivity = round(cm$byClass["Sensitivity"], 3),
    Train_Specificity = round(cm$byClass["Specificity"], 3),
    Test_AUC = round(as.numeric(test_auc), 3),
    Test_Accuracy = round(cm$overall["Accuracy"], 3)
  ))
}

# Sort by Test AUC
performance_summary <- performance_summary[order(-performance_summary$Test_AUC), ]

cat("\n========== Model Performance Summary ==========\n")
print(performance_summary)

# ============================================================================
# 5. Save Results
# ============================================================================

save(results, performance_summary, file = "ml_comparison_results.RData")
write.csv(performance_summary, "ml_model_performance.csv", row.names = FALSE)

cat("\n20 ML algorithm comparison completed!\n")
cat("Best model:", performance_summary$Model[1], 
    "with Test AUC:", performance_summary$Test_AUC[1], "\n")
