# Supplementary material for: Machine learning-based comprehensive analysis of m6A RNA methylation regulators in colorectal cancer: implications for prognosis, immune microenvironment, and immunotherapy response
Source: Exp Biol Med (Maywood). 2026 Jan 14;250:10776. doi: 10.3389/ebm.2025.10776 (PMC12847061; doi:10.3389/ebm.2025.10776)
Supplement: Supplementary file 2 [file DataSheet1.zip › Supplementary_File_S1_Analysis_Code/04_time_roc.R]

# ============================================================================
# 04_time_roc.R
# Time-dependent ROC Analysis
# ============================================================================

library(timeROC)
library(survival)
library(survminer)
library(pROC)
library(ggplot2)

set.seed(42)

# Load data
load("processed_data.RData")
load("lasso_results.RData")
load("ml_comparison_results.RData")

# ============================================================================
# 1. Prepare Survival Data
# ============================================================================

# Training set
surv_train <- data.frame(
  time = clinical_train$os_time,
  status = clinical_train$os_status,
  risk_score = as.numeric(lasso_results$risk_scores_train)
)

# Validation set
surv_test <- data.frame(
  time = clinical_test$os_time,
  status = clinical_test$os_status,
  risk_score = as.numeric(lasso_results$risk_scores_test)
)

# ============================================================================
# 2. Time-Dependent ROC Analysis
# ============================================================================

# Define time points for evaluation (1, 3, 5 years in days)
time_points <- c(365, 1095, 1825)

# Training set time-dependent ROC
roc_train <- timeROC(
  T = surv_train$time,
  delta = surv_train$status,
  marker = surv_train$risk_score,
  cause = 1,
  times = time_points,
  iid = TRUE
)

cat("Training Set Time-Dependent AUC:\n")
cat("1-year AUC:", round(roc_train$AUC[1], 3), "\n")
cat("3-year AUC:", round(roc_train$AUC[2], 3), "\n")
cat("5-year AUC:", round(roc_train$AUC[3], 3), "\n")

# Validation set time-dependent ROC
roc_test <- timeROC(
  T = surv_test$time,
  delta = surv_test$status,
  marker = surv_test$risk_score,
  cause = 1,
  times = time_points,
  iid = TRUE
)

cat("\nValidation Set Time-Dependent AUC:\n")
cat("1-year AUC:", round(roc_test$AUC[1], 3), "\n")
cat("3-year AUC:", round(roc_test$AUC[2], 3), "\n")
cat("5-year AUC:", round(roc_test$AUC[3], 3), "\n")

# ============================================================================
# 3. Plot Time-Dependent ROC Curves
# ============================================================================

# Function to plot time-dependent ROC
plot_time_roc <- function(roc_obj, title, filename) {
  pdf(filename, width = 8, height = 6)
  
  plot(roc_obj, time = 365, col = "#E41A1C", lwd = 2, 
       title = FALSE, add = FALSE)
  plot(roc_obj, time = 1095, col = "#377EB8", lwd = 2, add = TRUE)
  plot(roc_obj, time = 1825, col = "#4DAF4A", lwd = 2, add = TRUE)
  
  legend("bottomright",
         legend = c(
           paste0("1-year AUC = ", round(roc_obj$AUC[1], 3)),
           paste0("3-year AUC = ", round(roc_obj$AUC[2], 3)),
           paste0("5-year AUC = ", round(roc_obj$AUC[3], 3))
         ),
         col = c("#E41A1C", "#377EB8", "#4DAF4A"),
         lwd = 2,
         bty = "n")
  
  title(main = title)
  
  dev.off()
}

plot_time_roc(roc_train, "Time-Dependent ROC - Training Set", "time_roc_train.pdf")
plot_time_roc(roc_test, "Time-Dependent ROC - Validation Set", "time_roc_test.pdf")

# ============================================================================
# 4. Kaplan-Meier Survival Analysis
# ============================================================================

# Add risk groups
surv_train$risk_group <- lasso_results$risk_group_train
surv_test$risk_group <- lasso_results$risk_group_test

# Training set KM
fit_train <- survfit(Surv(time, status) ~ risk_group, data = surv_train)

pdf("km_survival_train.pdf", width = 8, height = 6)
ggsurvplot(
  fit_train,
  data = surv_train,
  pval = TRUE,
  pval.method = TRUE,
  risk.table = TRUE,
  risk.table.col = "strata",
  palette = c("#00BFC4", "#F8766D"),
  title = "Kaplan-Meier Survival Curves - Training Set",
  xlab = "Time (days)",
  ylab = "Overall Survival Probability",
  legend.title = "Risk Group",
  legend.labs = c("High Risk", "Low Risk")
)
dev.off()

# Validation set KM
fit_test <- survfit(Surv(time, status) ~ risk_group, data = surv_test)

pdf("km_survival_test.pdf", width = 8, height = 6)
ggsurvplot(
  fit_test,
  data = surv_test,
  pval = TRUE,
  pval.method = TRUE,
  risk.table = TRUE,
  risk.table.col = "strata",
  palette = c("#00BFC4", "#F8766D"),
  title = "Kaplan-Meier Survival Curves - Validation Set",
  xlab = "Time (days)",
  ylab = "Overall Survival Probability",
  legend.title = "Risk Group",
  legend.labs = c("High Risk", "Low Risk")
)
dev.off()

# ============================================================================
# 5. Cox Regression Analysis
# ============================================================================

# Univariate Cox
cox_uni <- coxph(Surv(time, status) ~ risk_score, data = surv_train)
cat("\nUnivariate Cox Regression (Training):\n")
print(summary(cox_uni))

# Multivariate Cox (if clinical variables available)
surv_train_full <- merge(surv_train, clinical_train, by = "row.names")
cox_multi <- coxph(
  Surv(time, status) ~ risk_score + age + gender + stage,
  data = surv_train_full
)
cat("\nMultivariate Cox Regression:\n")
print(summary(cox_multi))

# ============================================================================
# 6. C-Index Calculation
# ============================================================================

c_index_train <- concordance(cox_uni)$concordance
cat("\nC-Index (Training):", round(c_index_train, 3), "\n")

cox_test <- coxph(Surv(time, status) ~ risk_score, data = surv_test)
c_index_test <- concordance(cox_test)$concordance
cat("C-Index (Validation):", round(c_index_test, 3), "\n")

# ============================================================================
# 7. Save Results
# ============================================================================

time_roc_results <- list(
  roc_train = roc_train,
  roc_test = roc_test,
  km_train = fit_train,
  km_test = fit_test,
  cox_uni = cox_uni,
  cox_multi = cox_multi,
  c_index_train = c_index_train,
  c_index_test = c_index_test
)

save(time_roc_results, file = "time_roc_results.RData")

# Summary table
auc_summary <- data.frame(
  Dataset = c("Training", "Training", "Training", "Validation", "Validation", "Validation"),
  Time_Point = rep(c("1-year", "3-year", "5-year"), 2),
  AUC = c(roc_train$AUC, roc_test$AUC)
)
write.csv(auc_summary, "time_dependent_auc.csv", row.names = FALSE)

cat("\nTime-dependent ROC analysis completed!\n")
