# Supplementary material for: Machine learning-based comprehensive analysis of m6A RNA methylation regulators in colorectal cancer: implications for prognosis, immune microenvironment, and immunotherapy response
Source: Exp Biol Med (Maywood). 2026 Jan 14;250:10776. doi: 10.3389/ebm.2025.10776 (PMC12847061; doi:10.3389/ebm.2025.10776)
Supplement: Supplementary file 2 [file DataSheet1.zip › Supplementary_File_S1_Analysis_Code/05_shap_analysis.py]

#!/usr/bin/env python3
"""
05_shap_analysis.py
SHAP Analysis for Model Interpretability
"""

import numpy as np
import pandas as pd
import shap
import matplotlib.pyplot as plt
from sklearn.ensemble import RandomForestClassifier
import joblib
import warnings
warnings.filterwarnings('ignore')

# Set random seed
np.random.seed(42)

# ============================================================================
# 1. Load Data
# ============================================================================

print("Loading data...")

# Load expression data (from R export)
X_train = pd.read_csv("X_train.csv", index_col=0)
X_test = pd.read_csv("X_test.csv", index_col=0)
y_train = pd.read_csv("y_train.csv", index_col=0).values.ravel()
y_test = pd.read_csv("y_test.csv", index_col=0).values.ravel()

# Convert labels
y_train_binary = (y_train == "High").astype(int)
y_test_binary = (y_test == "High").astype(int)

print(f"Training samples: {X_train.shape[0]}")
print(f"Features: {X_train.shape[1]}")
print(f"Feature names: {list(X_train.columns)}")

# ============================================================================
# 2. Train Random Forest Model
# ============================================================================

print("\nTraining Random Forest model...")

rf_model = RandomForestClassifier(
    n_estimators=500,
    max_depth=None,
    min_samples_split=2,
    min_samples_leaf=1,
    max_features='sqrt',
    bootstrap=True,
    random_state=42,
    n_jobs=-1
)

rf_model.fit(X_train, y_train_binary)

# Save model
joblib.dump(rf_model, "rf_model.pkl")

# ============================================================================
# 3. SHAP Analysis
# ============================================================================

print("\nComputing SHAP values...")

# Create SHAP explainer
explainer = shap.TreeExplainer(rf_model)

# Calculate SHAP values for training set
shap_values_train = explainer.shap_values(X_train)

# For binary classification, use values for positive class (High risk)
if isinstance(shap_values_train, list):
    shap_values = shap_values_train[1]  # High risk class
else:
    shap_values = shap_values_train

# Calculate mean absolute SHAP values
mean_shap = np.abs(shap_values).mean(axis=0)
shap_importance = pd.DataFrame({
    'Gene': X_train.columns,
    'Mean_SHAP': mean_shap
}).sort_values('Mean_SHAP', ascending=False)

print("\nSHAP Feature Importance:")
print(shap_importance)

# Save SHAP importance
shap_importance.to_csv("shap_importance.csv", index=False)

# ============================================================================
# 4. Generate SHAP Plots
# ============================================================================

print("\nGenerating SHAP plots...")

# Summary plot (beeswarm)
plt.figure(figsize=(10, 8))
shap.summary_plot(shap_values, X_train, show=False)
plt.title("SHAP Summary Plot")
plt.tight_layout()
plt.savefig("shap_summary_plot.pdf", dpi=300, bbox_inches='tight')
plt.close()

# Bar plot
plt.figure(figsize=(10, 6))
shap.summary_plot(shap_values, X_train, plot_type="bar", show=False)
plt.title("SHAP Feature Importance")
plt.tight_layout()
plt.savefig("shap_bar_plot.pdf", dpi=300, bbox_inches='tight')
plt.close()

# ============================================================================
# 5. Individual Gene SHAP Dependence Plots
# ============================================================================

print("\nGenerating dependence plots for top genes...")

top_genes = shap_importance['Gene'].head(4).tolist()

fig, axes = plt.subplots(2, 2, figsize=(12, 10))
axes = axes.flatten()

for i, gene in enumerate(top_genes):
    gene_idx = list(X_train.columns).index(gene)
    shap.dependence_plot(
        gene_idx, shap_values, X_train,
        ax=axes[i], show=False
    )
    axes[i].set_title(f"{gene} Dependence")

plt.tight_layout()
plt.savefig("shap_dependence_plots.pdf", dpi=300, bbox_inches='tight')
plt.close()

# ============================================================================
# 6. SHAP Force Plot for Sample Cases
# ============================================================================

print("\nGenerating force plots...")

# High risk sample
high_risk_idx = np.where(y_train_binary == 1)[0][0]

# Low risk sample  
low_risk_idx = np.where(y_train_binary == 0)[0][0]

# Create SHAP explanation object
shap_exp = shap.Explanation(
    values=shap_values,
    base_values=explainer.expected_value[1] if isinstance(explainer.expected_value, list) else explainer.expected_value,
    data=X_train.values,
    feature_names=list(X_train.columns)
)

# Waterfall plot for high risk sample
plt.figure(figsize=(12, 6))
shap.plots.waterfall(shap_exp[high_risk_idx], show=False)
plt.title("SHAP Waterfall Plot - High Risk Patient")
plt.tight_layout()
plt.savefig("shap_waterfall_high_risk.pdf", dpi=300, bbox_inches='tight')
plt.close()

# Waterfall plot for low risk sample
plt.figure(figsize=(12, 6))
shap.plots.waterfall(shap_exp[low_risk_idx], show=False)
plt.title("SHAP Waterfall Plot - Low Risk Patient")
plt.tight_layout()
plt.savefig("shap_waterfall_low_risk.pdf", dpi=300, bbox_inches='tight')
plt.close()

# ============================================================================
# 7. SHAP Interaction Analysis
# ============================================================================

print("\nComputing SHAP interaction values (this may take a while)...")

# Calculate interaction values for a subset
sample_size = min(100, X_train.shape[0])
X_sample = X_train.iloc[:sample_size]

shap_interaction = explainer.shap_interaction_values(X_sample)

if isinstance(shap_interaction, list):
    shap_interaction = shap_interaction[1]

# Plot top interactions
plt.figure(figsize=(10, 8))
shap.summary_plot(
    shap_interaction, X_sample,
    max_display=10, show=False
)
plt.title("SHAP Interaction Summary")
plt.tight_layout()
plt.savefig("shap_interaction_plot.pdf", dpi=300, bbox_inches='tight')
plt.close()

# ============================================================================
# 8. Save All Results
# ============================================================================

# Save SHAP values
np.save("shap_values.npy", shap_values)

# Save detailed results
results = {
    'shap_importance': shap_importance,
    'top_genes': top_genes,
    'expected_value': explainer.expected_value
}
joblib.dump(results, "shap_results.pkl")

print("\n" + "="*60)
print("SHAP Analysis Complete!")
print("="*60)
print("\nTop contributing genes to risk prediction:")
for i, row in shap_importance.head(8).iterrows():
    print(f"  {row['Gene']}: Mean |SHAP| = {row['Mean_SHAP']:.4f}")

print("\nGenerated files:")
print("  - shap_summary_plot.pdf")
print("  - shap_bar_plot.pdf")
print("  - shap_dependence_plots.pdf")
print("  - shap_waterfall_high_risk.pdf")
print("  - shap_waterfall_low_risk.pdf")
print("  - shap_interaction_plot.pdf")
print("  - shap_importance.csv")
print("  - shap_values.npy")
print("  - rf_model.pkl")
