# Supplementary material for: Machine learning-based comprehensive analysis of m6A RNA methylation regulators in colorectal cancer: implications for prognosis, immune microenvironment, and immunotherapy response
Source: Exp Biol Med (Maywood). 2026 Jan 14;250:10776. doi: 10.3389/ebm.2025.10776 (PMC12847061; doi:10.3389/ebm.2025.10776)
Supplement: Supplementary file 2 [file DataSheet1.zip › Supplementary_File_S1_Analysis_Code/06_immune_infiltration.R]

# ============================================================================
# 06_immune_infiltration.R
# Immune Infiltration Analysis using Five Deconvolution Methods
# ============================================================================

library(CIBERSORT)      # or IOBR package
library(immunedeconv)
library(GSVA)
library(ggplot2)
library(pheatmap)
library(dplyr)
library(tidyr)
library(RColorBrewer)

set.seed(42)

# Load data
load("processed_data.RData")
load("lasso_results.RData")

# ============================================================================
# 1. Prepare Expression Data
# ============================================================================

# Use full expression matrix (not just m6A genes)
expr_matrix <- combat_expr

# Add risk group information
risk_groups <- data.frame(
  sample = c(colnames(train_expr), colnames(test_expr)),
  risk_group = c(lasso_results$risk_group_train, lasso_results$risk_group_test)
)

# ============================================================================
# 2. CIBERSORT Analysis
# ============================================================================

cat("Running CIBERSORT analysis...\n")

# Run CIBERSORT (using LM22 signature matrix)
cibersort_results <- CIBERSORT(
  sig_matrix = "LM22.txt",  # LM22 signature matrix file
  mixture_file = expr_matrix,
  perm = 1000,
  QN = TRUE
)

# Extract immune cell proportions
cibersort_fractions <- cibersort_results[, 1:22]  # 22 immune cell types

cat("CIBERSORT complete. Cell types analyzed:", ncol(cibersort_fractions), "\n")

# ============================================================================
# 3. xCell Analysis
# ============================================================================

cat("Running xCell analysis...\n")

xcell_results <- xCellAnalysis(expr_matrix)

cat("xCell complete. Cell types analyzed:", nrow(xcell_results), "\n")

# ============================================================================
# 4. MCP-counter Analysis
# ============================================================================

cat("Running MCP-counter analysis...\n")

mcp_results <- deconvolute(
  expr_matrix,
  method = "mcp_counter"
)

cat("MCP-counter complete.\n")

# ============================================================================
# 5. TIMER Analysis
# ============================================================================

cat("Running TIMER analysis...\n")

timer_results <- deconvolute(
  expr_matrix,
  method = "timer",
  tumor = "COAD"  # Colorectal adenocarcinoma
)

cat("TIMER complete.\n")

# ============================================================================
# 6. ESTIMATE Analysis
# ============================================================================

cat("Running ESTIMATE analysis...\n")

# Prepare expression file for ESTIMATE
write.table(
  expr_matrix,
  "expr_for_estimate.txt",
  sep = "\t",
  quote = FALSE
)

# Run ESTIMATE
estimate_results <- estimateScore(
  input.ds = "expr_for_estimate.txt",
  output.ds = "estimate_scores.gct",
  platform = "affymetrix"
)

# Read results
estimate_scores <- read.delim("estimate_scores.gct", skip = 2)

cat("ESTIMATE complete.\n")

# ============================================================================
# 7. Compare Immune Infiltration Between Risk Groups
# ============================================================================

cat("\nComparing immune infiltration between risk groups...\n")

# Function to compare groups
compare_immune <- function(immune_data, risk_info, method_name) {
  # Merge with risk groups
  immune_df <- as.data.frame(t(immune_data))
  immune_df$sample <- rownames(immune_df)
  immune_df <- merge(immune_df, risk_info, by = "sample")
  
  # Statistical comparison
  results <- data.frame(
    Cell_Type = character(),
    High_Risk_Mean = numeric(),
    Low_Risk_Mean = numeric(),
    Difference = numeric(),
    P_Value = numeric(),
    stringsAsFactors = FALSE
  )
  
  cell_types <- colnames(immune_data)
  
  for (cell in cell_types) {
    high_values <- immune_df[immune_df$risk_group == "High", cell]
    low_values <- immune_df[immune_df$risk_group == "Low", cell]
    
    if (length(high_values) > 2 && length(low_values) > 2) {
      test <- wilcox.test(high_values, low_values)
      
      results <- rbind(results, data.frame(
        Cell_Type = cell,
        High_Risk_Mean = mean(high_values, na.rm = TRUE),
        Low_Risk_Mean = mean(low_values, na.rm = TRUE),
        Difference = mean(low_values, na.rm = TRUE) - mean(high_values, na.rm = TRUE),
        P_Value = test$p.value
      ))
    }
  }
  
  results$FDR <- p.adjust(results$P_Value, method = "BH")
  results$Method <- method_name
  
  return(results)
}

# Compare for each method
cibersort_comparison <- compare_immune(cibersort_fractions, risk_groups, "CIBERSORT")
xcell_comparison <- compare_immune(xcell_results, risk_groups, "xCell")
mcp_comparison <- compare_immune(
  as.matrix(mcp_results %>% select(-cell_type) %>% t()),
  risk_groups, "MCP-counter"
)
timer_comparison <- compare_immune(
  as.matrix(timer_results %>% select(-cell_type) %>% t()),
  risk_groups, "TIMER"
)

# Combine all comparisons
all_comparisons <- rbind(
  cibersort_comparison,
  xcell_comparison,
  mcp_comparison,
  timer_comparison
)

# Significant results
significant_cells <- all_comparisons %>%
  filter(FDR < 0.05) %>%
  arrange(FDR)

cat("\nSignificantly different immune cell types (FDR < 0.05):\n")
print(head(significant_cells, 20))

# ============================================================================
# 8. Generate Visualization
# ============================================================================

# Heatmap of immune infiltration
pdf("immune_infiltration_heatmap.pdf", width = 12, height = 10)

# Prepare annotation
annotation_col <- data.frame(
  Risk_Group = risk_groups$risk_group
)
rownames(annotation_col) <- risk_groups$sample

# CIBERSORT heatmap
pheatmap(
  cibersort_fractions,
  annotation_col = annotation_col,
  scale = "row",
  clustering_method = "ward.D2",
  color = colorRampPalette(c("navy", "white", "firebrick3"))(100),
  main = "CIBERSORT Immune Cell Infiltration",
  fontsize_row = 8,
  fontsize_col = 6
)

dev.off()

# Box plots for key immune cells
key_cells <- c("T cells CD8", "T cells CD4 memory activated", 
               "Macrophages M1", "Macrophages M2", "NK cells activated")

pdf("immune_boxplots.pdf", width = 12, height = 8)

for (cell in key_cells) {
  if (cell %in% colnames(cibersort_fractions)) {
    plot_data <- data.frame(
      Value = cibersort_fractions[, cell],
      Risk_Group = risk_groups$risk_group[match(rownames(cibersort_fractions), risk_groups$sample)]
    )
    
    p <- ggplot(plot_data, aes(x = Risk_Group, y = Value, fill = Risk_Group)) +
      geom_boxplot(outlier.shape = NA) +
      geom_jitter(width = 0.2, alpha = 0.5) +
      scale_fill_manual(values = c("High" = "#F8766D", "Low" = "#00BFC4")) +
      labs(
        title = paste(cell, "Infiltration"),
        x = "Risk Group",
        y = "Cell Proportion"
      ) +
      theme_bw() +
      theme(legend.position = "none")
    
    print(p)
  }
}

dev.off()

# ============================================================================
# 9. Correlation with Risk Score
# ============================================================================

cat("\nCalculating correlations with risk score...\n")

risk_scores <- c(lasso_results$risk_scores_train, lasso_results$risk_scores_test)
names(risk_scores) <- c(colnames(train_expr), colnames(test_expr))

correlation_results <- data.frame(
  Cell_Type = colnames(cibersort_fractions),
  Correlation = numeric(ncol(cibersort_fractions)),
  P_Value = numeric(ncol(cibersort_fractions))
)

for (i in 1:ncol(cibersort_fractions)) {
  cell_values <- cibersort_fractions[, i]
  matched_scores <- risk_scores[rownames(cibersort_fractions)]
  
  cor_test <- cor.test(cell_values, matched_scores, method = "spearman")
  correlation_results$Correlation[i] <- cor_test$estimate
  correlation_results$P_Value[i] <- cor_test$p.value
}

correlation_results$FDR <- p.adjust(correlation_results$P_Value, method = "BH")
correlation_results <- correlation_results[order(abs(correlation_results$Correlation), decreasing = TRUE), ]

cat("\nTop correlations with risk score:\n")
print(head(correlation_results, 10))

# ============================================================================
# 10. Save Results
# ============================================================================

immune_results <- list(
  cibersort = cibersort_fractions,
  xcell = xcell_results,
  mcp = mcp_results,
  timer = timer_results,
  estimate = estimate_scores,
  comparisons = all_comparisons,
  significant = significant_cells,
  correlations = correlation_results
)

save(immune_results, file = "immune_infiltration_results.RData")

write.csv(all_comparisons, "immune_comparison_all_methods.csv", row.names = FALSE)
write.csv(correlation_results, "immune_risk_correlations.csv", row.names = FALSE)

cat("\nImmune infiltration analysis completed!\n")
