# Supplementary material for: Machine learning-based comprehensive analysis of m6A RNA methylation regulators in colorectal cancer: implications for prognosis, immune microenvironment, and immunotherapy response
Source: Exp Biol Med (Maywood). 2026 Jan 14;250:10776. doi: 10.3389/ebm.2025.10776 (PMC12847061; doi:10.3389/ebm.2025.10776)
Supplement: Supplementary file 2 [file DataSheet1.zip › Supplementary_File_S1_Analysis_Code/07_enrichment_analysis.R]

# ============================================================================
# 07_enrichment_analysis.R
# GSEA, GO, and KEGG Pathway Enrichment Analysis
# ============================================================================

library(clusterProfiler)
library(org.Hs.eg.db)
library(enrichplot)
library(GSVA)
library(msigdbr)
library(ggplot2)
library(dplyr)

set.seed(42)

# Load data
load("processed_data.RData")
load("lasso_results.RData")

# ============================================================================
# 1. Identify Differentially Expressed Genes Between Risk Groups
# ============================================================================

cat("Identifying differentially expressed genes...\n")

# Combine expression data
all_expr <- cbind(train_expr, test_expr)
all_risk <- c(lasso_results$risk_group_train, lasso_results$risk_group_test)

# Calculate fold change and p-values
deg_results <- data.frame(
  Gene = rownames(all_expr),
  High_Mean = rowMeans(all_expr[, all_risk == "High"]),
  Low_Mean = rowMeans(all_expr[, all_risk == "Low"]),
  stringsAsFactors = FALSE
)

deg_results$logFC <- deg_results$High_Mean - deg_results$Low_Mean

# Wilcoxon test for each gene
deg_results$P_Value <- sapply(1:nrow(all_expr), function(i) {
  wilcox.test(
    all_expr[i, all_risk == "High"],
    all_expr[i, all_risk == "Low"]
  )$p.value
})

deg_results$FDR <- p.adjust(deg_results$P_Value, method = "BH")

# Define significant DEGs
deg_sig <- deg_results %>%
  filter(FDR < 0.05, abs(logFC) > 0.5) %>%
  arrange(desc(abs(logFC)))

cat("Significant DEGs:", nrow(deg_sig), "\n")

# ============================================================================
# 2. Prepare Gene Lists for Enrichment
# ============================================================================

# Convert gene symbols to Entrez IDs
gene_mapping <- bitr(
  deg_sig$Gene,
  fromType = "SYMBOL",
  toType = "ENTREZID",
  OrgDb = org.Hs.eg.db
)

# Create ranked gene list for GSEA (all genes)
all_gene_mapping <- bitr(
  deg_results$Gene,
  fromType = "SYMBOL",
  toType = "ENTREZID",
  OrgDb = org.Hs.eg.db
)

ranked_genes <- deg_results$logFC
names(ranked_genes) <- deg_results$Gene
ranked_genes <- sort(ranked_genes, decreasing = TRUE)

# Map to Entrez IDs
ranked_entrez <- ranked_genes[names(ranked_genes) %in% all_gene_mapping$SYMBOL]
names(ranked_entrez) <- all_gene_mapping$ENTREZID[
  match(names(ranked_entrez), all_gene_mapping$SYMBOL)
]
ranked_entrez <- sort(ranked_entrez, decreasing = TRUE)

# ============================================================================
# 3. GO Enrichment Analysis
# ============================================================================

cat("\nRunning GO enrichment analysis...\n")

# Upregulated in high-risk
up_genes <- deg_sig %>% filter(logFC > 0) %>% pull(Gene)
up_entrez <- gene_mapping$ENTREZID[gene_mapping$SYMBOL %in% up_genes]

# Downregulated in high-risk
down_genes <- deg_sig %>% filter(logFC < 0) %>% pull(Gene)
down_entrez <- gene_mapping$ENTREZID[gene_mapping$SYMBOL %in% down_genes]

# GO enrichment - Biological Process
go_bp_up <- enrichGO(
  gene = up_entrez,
  OrgDb = org.Hs.eg.db,
  ont = "BP",
  pAdjustMethod = "BH",
  pvalueCutoff = 0.05,
  qvalueCutoff = 0.2,
  readable = TRUE
)

go_bp_down <- enrichGO(
  gene = down_entrez,
  OrgDb = org.Hs.eg.db,
  ont = "BP",
  pAdjustMethod = "BH",
  pvalueCutoff = 0.05,
  qvalueCutoff = 0.2,
  readable = TRUE
)

# GO enrichment - Molecular Function
go_mf <- enrichGO(
  gene = c(up_entrez, down_entrez),
  OrgDb = org.Hs.eg.db,
  ont = "MF",
  pAdjustMethod = "BH",
  pvalueCutoff = 0.05,
  readable = TRUE
)

# GO enrichment - Cellular Component
go_cc <- enrichGO(
  gene = c(up_entrez, down_entrez),
  OrgDb = org.Hs.eg.db,
  ont = "CC",
  pAdjustMethod = "BH",
  pvalueCutoff = 0.05,
  readable = TRUE
)

cat("GO BP (up):", nrow(go_bp_up@result %>% filter(p.adjust < 0.05)), "terms\n")
cat("GO BP (down):", nrow(go_bp_down@result %>% filter(p.adjust < 0.05)), "terms\n")

# ============================================================================
# 4. KEGG Pathway Analysis
# ============================================================================

cat("\nRunning KEGG pathway analysis...\n")

kegg_up <- enrichKEGG(
  gene = up_entrez,
  organism = "hsa",
  pAdjustMethod = "BH",
  pvalueCutoff = 0.05,
  qvalueCutoff = 0.2
)

kegg_down <- enrichKEGG(
  gene = down_entrez,
  organism = "hsa",
  pAdjustMethod = "BH",
  pvalueCutoff = 0.05,
  qvalueCutoff = 0.2
)

cat("KEGG (up):", nrow(kegg_up@result %>% filter(p.adjust < 0.05)), "pathways\n")
cat("KEGG (down):", nrow(kegg_down@result %>% filter(p.adjust < 0.05)), "pathways\n")

# ============================================================================
# 5. GSEA with Hallmark Gene Sets
# ============================================================================

cat("\nRunning GSEA with Hallmark gene sets...\n")

# Get Hallmark gene sets
hallmark <- msigdbr(species = "Homo sapiens", category = "H") %>%
  select(gs_name, entrez_gene)

hallmark_list <- split(hallmark$entrez_gene, hallmark$gs_name)

# Run GSEA
gsea_hallmark <- GSEA(
  geneList = ranked_entrez,
  TERM2GENE = hallmark,
  pvalueCutoff = 0.05,
  pAdjustMethod = "BH",
  minGSSize = 10,
  maxGSSize = 500,
  nPermSimple = 1000,
  seed = 42
)

cat("Significant Hallmark pathways:", 
    nrow(gsea_hallmark@result %>% filter(p.adjust < 0.05)), "\n")

# ============================================================================
# 6. ssGSEA Analysis
# ============================================================================

cat("\nRunning ssGSEA...\n")

# Convert to matrix format
expr_matrix <- as.matrix(all_expr)

# Run ssGSEA
ssgsea_scores <- gsva(
  expr_matrix,
  hallmark_list,
  method = "ssgsea",
  kcdf = "Gaussian",
  min.sz = 1,
  max.sz = Inf,
  parallel.sz = 1
)

# Compare ssGSEA scores between risk groups
ssgsea_comparison <- data.frame(
  Pathway = rownames(ssgsea_scores),
  High_Mean = rowMeans(ssgsea_scores[, all_risk == "High"]),
  Low_Mean = rowMeans(ssgsea_scores[, all_risk == "Low"])
)

ssgsea_comparison$Difference <- ssgsea_comparison$High_Mean - ssgsea_comparison$Low_Mean

ssgsea_comparison$P_Value <- sapply(1:nrow(ssgsea_scores), function(i) {
  wilcox.test(
    ssgsea_scores[i, all_risk == "High"],
    ssgsea_scores[i, all_risk == "Low"]
  )$p.value
})

ssgsea_comparison$FDR <- p.adjust(ssgsea_comparison$P_Value, method = "BH")
ssgsea_comparison <- ssgsea_comparison %>% arrange(FDR)

cat("\nTop differential pathways (ssGSEA):\n")
print(head(ssgsea_comparison, 10))

# ============================================================================
# 7. Generate Visualization
# ============================================================================

cat("\nGenerating plots...\n")

# GO BP dotplot
pdf("go_bp_dotplot.pdf", width = 10, height = 8)
if (nrow(go_bp_up@result) > 0) {
  print(dotplot(go_bp_up, showCategory = 15, title = "GO BP - Upregulated in High Risk"))
}
if (nrow(go_bp_down@result) > 0) {
  print(dotplot(go_bp_down, showCategory = 15, title = "GO BP - Downregulated in High Risk"))
}
dev.off()

# KEGG dotplot
pdf("kegg_dotplot.pdf", width = 10, height = 8)
if (nrow(kegg_up@result) > 0) {
  print(dotplot(kegg_up, showCategory = 15, title = "KEGG - Upregulated in High Risk"))
}
if (nrow(kegg_down@result) > 0) {
  print(dotplot(kegg_down, showCategory = 15, title = "KEGG - Downregulated in High Risk"))
}
dev.off()

# GSEA enrichment plot
pdf("gsea_enrichment_plots.pdf", width = 10, height = 6)
top_pathways <- head(gsea_hallmark@result$ID, 6)
for (pathway in top_pathways) {
  print(gseaplot2(gsea_hallmark, geneSetID = pathway, title = pathway))
}
dev.off()

# ssGSEA heatmap
pdf("ssgsea_heatmap.pdf", width = 12, height = 10)
sig_pathways <- ssgsea_comparison %>% filter(FDR < 0.05) %>% pull(Pathway)
if (length(sig_pathways) > 0) {
  pheatmap::pheatmap(
    ssgsea_scores[sig_pathways, ],
    scale = "row",
    annotation_col = data.frame(Risk = all_risk, row.names = colnames(ssgsea_scores)),
    clustering_method = "ward.D2",
    color = colorRampPalette(c("navy", "white", "firebrick3"))(100),
    main = "ssGSEA Scores - Significant Pathways",
    fontsize_row = 8
  )
}
dev.off()

# ============================================================================
# 8. Save Results
# ============================================================================

enrichment_results <- list(
  deg_results = deg_results,
  deg_significant = deg_sig,
  go_bp_up = go_bp_up,
  go_bp_down = go_bp_down,
  go_mf = go_mf,
  go_cc = go_cc,
  kegg_up = kegg_up,
  kegg_down = kegg_down,
  gsea_hallmark = gsea_hallmark,
  ssgsea_scores = ssgsea_scores,
  ssgsea_comparison = ssgsea_comparison
)

save(enrichment_results, file = "enrichment_results.RData")

# Export tables
write.csv(deg_sig, "differentially_expressed_genes.csv", row.names = FALSE)
write.csv(go_bp_up@result, "go_bp_upregulated.csv", row.names = FALSE)
write.csv(go_bp_down@result, "go_bp_downregulated.csv", row.names = FALSE)
write.csv(kegg_up@result, "kegg_upregulated.csv", row.names = FALSE)
write.csv(kegg_down@result, "kegg_downregulated.csv", row.names = FALSE)
write.csv(gsea_hallmark@result, "gsea_hallmark_results.csv", row.names = FALSE)
write.csv(ssgsea_comparison, "ssgsea_comparison.csv", row.names = FALSE)

cat("\nEnrichment analysis completed!\n")
