# Supplementary material for: Machine learning-based comprehensive analysis of m6A RNA methylation regulators in colorectal cancer: implications for prognosis, immune microenvironment, and immunotherapy response
Source: Exp Biol Med (Maywood). 2026 Jan 14;250:10776. doi: 10.3389/ebm.2025.10776 (PMC12847061; doi:10.3389/ebm.2025.10776)
Supplement: Supplementary file 2 [file DataSheet1.zip › Supplementary_File_S1_Analysis_Code/08_immunotherapy_prediction.R]

# ============================================================================
# 08_immunotherapy_prediction.R
# Immunotherapy Response Prediction Analysis
# ============================================================================

library(dplyr)
library(ggplot2)
library(pROC)
library(survival)
library(survminer)
library(GSVA)
library(pheatmap)

set.seed(42)

# Load data
load("processed_data.RData")
load("lasso_results.RData")
load("immune_infiltration_results.RData")

# ============================================================================
# 1. Calculate Immunotherapy-Related Signatures
# ============================================================================

cat("Calculating immunotherapy-related signatures...\n")

# Define immune checkpoint genes
checkpoint_genes <- c(
  "PDCD1", "CD274", "PDCD1LG2", "CTLA4", "LAG3", "HAVCR2", "TIGIT",
  "BTLA", "VSIR", "CD80", "CD86", "ICOS", "ICOSLG", "CD28", "CD40",
  "CD40LG", "TNFRSF9", "TNFRSF4", "TNFRSF18", "IDO1", "IDO2"
)

# Calculate checkpoint score
available_checkpoints <- intersect(checkpoint_genes, rownames(combat_expr))
checkpoint_score <- colMeans(combat_expr[available_checkpoints, ])

cat("Available checkpoint genes:", length(available_checkpoints), "\n")

# ============================================================================
# 2. TIDE Score Prediction
# ============================================================================

cat("\nCalculating TIDE-like scores...\n")

# Simplified TIDE components
# T cell dysfunction
dysfunction_genes <- c("LAG3", "HAVCR2", "TIGIT", "PDCD1", "CTLA4")
available_dys <- intersect(dysfunction_genes, rownames(combat_expr))
dysfunction_score <- colMeans(combat_expr[available_dys, ])

# T cell exclusion (via CAF and MDSC signatures)
exclusion_genes <- c("FAP", "PDPN", "ACTA2", "COL1A1", "COL1A2", "S100A8", "S100A9")
available_exc <- intersect(exclusion_genes, rownames(combat_expr))
exclusion_score <- colMeans(combat_expr[available_exc, ])

# Combined TIDE-like score
tide_score <- scale(dysfunction_score) + scale(exclusion_score)

# ============================================================================
# 3. IPS (Immunophenoscore) Calculation
# ============================================================================

cat("\nCalculating Immunophenoscore components...\n")

# MHC molecules
mhc_genes <- c("HLA-A", "HLA-B", "HLA-C", "HLA-DRA", "HLA-DRB1", "B2M", "TAP1", "TAP2")
available_mhc <- intersect(mhc_genes, rownames(combat_expr))
mhc_score <- colMeans(combat_expr[available_mhc, ])

# Effector cells
effector_genes <- c("CD8A", "CD8B", "GZMA", "GZMB", "PRF1", "IFNG", "GNLY", "NKG7")
available_eff <- intersect(effector_genes, rownames(combat_expr))
effector_score <- colMeans(combat_expr[available_eff, ])

# Suppressor cells
suppressor_genes <- c("FOXP3", "IL10", "TGFB1", "CTLA4", "PDCD1")
available_sup <- intersect(suppressor_genes, rownames(combat_expr))
suppressor_score <- colMeans(combat_expr[available_sup, ])

# Simplified IPS
ips_score <- scale(effector_score) + scale(mhc_score) - scale(suppressor_score)

# ============================================================================
# 4. Combine All Scores with Risk Groups
# ============================================================================

all_samples <- c(colnames(train_expr), colnames(test_expr))
all_risk <- c(lasso_results$risk_group_train, lasso_results$risk_group_test)

prediction_data <- data.frame(
  Sample = all_samples,
  Risk_Group = all_risk,
  Risk_Score = c(lasso_results$risk_scores_train, lasso_results$risk_scores_test),
  Checkpoint_Score = checkpoint_score[all_samples],
  TIDE_Score = tide_score[all_samples],
  IPS_Score = ips_score[all_samples],
  Dysfunction_Score = dysfunction_score[all_samples],
  Exclusion_Score = exclusion_score[all_samples],
  MHC_Score = mhc_score[all_samples],
  Effector_Score = effector_score[all_samples],
  Suppressor_Score = suppressor_score[all_samples]
)

# ============================================================================
# 5. Predict Immunotherapy Response
# ============================================================================

cat("\nPredicting immunotherapy response...\n")

# Define responder probability based on immune scores
# Higher IPS and lower TIDE suggest better response
prediction_data <- prediction_data %>%
  mutate(
    Response_Probability = (scale(IPS_Score) - scale(TIDE_Score) + 2) / 4,
    Response_Probability = pmax(0, pmin(1, Response_Probability)),
    Predicted_Response = ifelse(Response_Probability > 0.5, "Responder", "Non-Responder")
  )

# Response rates by risk group
response_summary <- prediction_data %>%
  group_by(Risk_Group) %>%
  summarise(
    N = n(),
    Responders = sum(Predicted_Response == "Responder"),
    Response_Rate = mean(Predicted_Response == "Responder") * 100,
    Mean_IPS = mean(IPS_Score),
    Mean_TIDE = mean(TIDE_Score)
  )

cat("\nPredicted Response Rates by Risk Group:\n")
print(response_summary)

# Statistical comparison
fisher_result <- fisher.test(table(
  prediction_data$Risk_Group,
  prediction_data$Predicted_Response
))

cat("\nFisher's exact test p-value:", fisher_result$p.value, "\n")

# ============================================================================
# 6. Correlation Analysis
# ============================================================================

cat("\nCorrelation analysis...\n")

correlations <- data.frame(
  Variable = c("Checkpoint_Score", "TIDE_Score", "IPS_Score", 
               "Effector_Score", "MHC_Score", "Suppressor_Score"),
  Correlation = numeric(6),
  P_Value = numeric(6)
)

score_vars <- c("Checkpoint_Score", "TIDE_Score", "IPS_Score", 
                "Effector_Score", "MHC_Score", "Suppressor_Score")

for (i in 1:length(score_vars)) {
  cor_test <- cor.test(
    prediction_data$Risk_Score,
    prediction_data[[score_vars[i]]],
    method = "spearman"
  )
  correlations$Correlation[i] <- cor_test$estimate
  correlations$P_Value[i] <- cor_test$p.value
}

correlations$FDR <- p.adjust(correlations$P_Value, method = "BH")

cat("\nCorrelations with Risk Score:\n")
print(correlations)

# ============================================================================
# 7. Generate Visualization
# ============================================================================

cat("\nGenerating plots...\n")

# Box plots of immune scores by risk group
pdf("immunotherapy_boxplots.pdf", width = 12, height = 10)

# IPS Score
p1 <- ggplot(prediction_data, aes(x = Risk_Group, y = IPS_Score, fill = Risk_Group)) +
  geom_boxplot(outlier.shape = NA) +
  geom_jitter(width = 0.2, alpha = 0.3) +
  scale_fill_manual(values = c("High" = "#F8766D", "Low" = "#00BFC4")) +
  labs(title = "Immunophenoscore by Risk Group", y = "IPS Score") +
  stat_compare_means(method = "wilcox.test") +
  theme_bw() +
  theme(legend.position = "none")

# TIDE Score
p2 <- ggplot(prediction_data, aes(x = Risk_Group, y = TIDE_Score, fill = Risk_Group)) +
  geom_boxplot(outlier.shape = NA) +
  geom_jitter(width = 0.2, alpha = 0.3) +
  scale_fill_manual(values = c("High" = "#F8766D", "Low" = "#00BFC4")) +
  labs(title = "TIDE Score by Risk Group", y = "TIDE Score") +
  stat_compare_means(method = "wilcox.test") +
  theme_bw() +
  theme(legend.position = "none")

# Checkpoint Score
p3 <- ggplot(prediction_data, aes(x = Risk_Group, y = Checkpoint_Score, fill = Risk_Group)) +
  geom_boxplot(outlier.shape = NA) +
  geom_jitter(width = 0.2, alpha = 0.3) +
  scale_fill_manual(values = c("High" = "#F8766D", "Low" = "#00BFC4")) +
  labs(title = "Checkpoint Expression by Risk Group", y = "Checkpoint Score") +
  stat_compare_means(method = "wilcox.test") +
  theme_bw() +
  theme(legend.position = "none")

# Effector Score
p4 <- ggplot(prediction_data, aes(x = Risk_Group, y = Effector_Score, fill = Risk_Group)) +
  geom_boxplot(outlier.shape = NA) +
  geom_jitter(width = 0.2, alpha = 0.3) +
  scale_fill_manual(values = c("High" = "#F8766D", "Low" = "#00BFC4")) +
  labs(title = "Effector Cell Score by Risk Group", y = "Effector Score") +
  stat_compare_means(method = "wilcox.test") +
  theme_bw() +
  theme(legend.position = "none")

gridExtra::grid.arrange(p1, p2, p3, p4, ncol = 2)

dev.off()

# Response rate bar plot
pdf("response_rate_barplot.pdf", width = 8, height = 6)

ggplot(response_summary, aes(x = Risk_Group, y = Response_Rate, fill = Risk_Group)) +
  geom_bar(stat = "identity", width = 0.6) +
  geom_text(aes(label = paste0(round(Response_Rate, 1), "%")), 
            vjust = -0.5, size = 5) +
  scale_fill_manual(values = c("High" = "#F8766D", "Low" = "#00BFC4")) +
  labs(
    title = "Predicted Immunotherapy Response Rate",
    subtitle = paste("Fisher's exact test p =", round(fisher_result$p.value, 4)),
    x = "Risk Group",
    y = "Response Rate (%)"
  ) +
  ylim(0, 50) +
  theme_bw() +
  theme(legend.position = "none")

dev.off()

# Heatmap of immune signatures
pdf("immune_signature_heatmap.pdf", width = 10, height = 8)

heatmap_data <- prediction_data %>%
  select(Checkpoint_Score, TIDE_Score, IPS_Score, 
         Effector_Score, MHC_Score, Suppressor_Score) %>%
  as.matrix() %>%
  t()

colnames(heatmap_data) <- prediction_data$Sample

annotation_col <- data.frame(
  Risk_Group = prediction_data$Risk_Group,
  Predicted_Response = prediction_data$Predicted_Response
)
rownames(annotation_col) <- prediction_data$Sample

pheatmap(
  heatmap_data,
  scale = "row",
  annotation_col = annotation_col,
  clustering_method = "ward.D2",
  color = colorRampPalette(c("navy", "white", "firebrick3"))(100),
  main = "Immunotherapy-Related Signatures",
  fontsize_row = 10
)

dev.off()

# ============================================================================
# 8. Save Results
# ============================================================================

immunotherapy_results <- list(
  prediction_data = prediction_data,
  response_summary = response_summary,
  fisher_test = fisher_result,
  correlations = correlations
)

save(immunotherapy_results, file = "immunotherapy_results.RData")

write.csv(prediction_data, "immunotherapy_prediction_data.csv", row.names = FALSE)
write.csv(response_summary, "immunotherapy_response_summary.csv", row.names = FALSE)
write.csv(correlations, "immunotherapy_correlations.csv", row.names = FALSE)

cat("\nImmunotherapy prediction analysis completed!\n")
cat("\nKey findings:\n")
cat("- Low-risk patients: ", response_summary$Response_Rate[response_summary$Risk_Group == "Low"], "% predicted response rate\n")
cat("- High-risk patients: ", response_summary$Response_Rate[response_summary$Risk_Group == "High"], "% predicted response rate\n")
cat("- P-value: ", fisher_result$p.value, "\n")
