# Supplementary material for: Machine learning-based comprehensive analysis of m6A RNA methylation regulators in colorectal cancer: implications for prognosis, immune microenvironment, and immunotherapy response
Source: Exp Biol Med (Maywood). 2026 Jan 14;250:10776. doi: 10.3389/ebm.2025.10776 (PMC12847061; doi:10.3389/ebm.2025.10776)
Supplement: Supplementary file 4 [file Table1.xlsx]

## Sheet: S1a_ML_Parameters
Algorithm	Parameter	Value	Description
Random Forest	n_estimators	500	Number of trees in the forest
Random Forest	max_depth	None	Maximum depth of trees (unlimited)
Random Forest	min_samples_split	2	Minimum samples required to split a node
Random Forest	min_samples_leaf	1	Minimum samples required at leaf node
Random Forest	max_features	sqrt	Number of features for best split
Random Forest	bootstrap	TRUE	Whether bootstrap samples are used
XGBoost	learning_rate	0.1	Step size shrinkage
XGBoost	n_estimators	100	Number of boosting rounds
XGBoost	max_depth	6	Maximum tree depth
XGBoost	subsample	0.8	Subsample ratio of training instances
XGBoost	colsample_bytree	0.8	Subsample ratio of columns
Gradient Boosting	learning_rate	0.1	Learning rate shrinkage
Gradient Boosting	n_estimators	100	Number of boosting stages
Gradient Boosting	max_depth	3	Maximum depth of estimators
SVM (RBF)	kernel	rbf	Radial basis function kernel
SVM (RBF)	C	1.0	Regularization parameter
SVM (RBF)	gamma	scale	Kernel coefficient
SVM (Linear)	kernel	linear	Linear kernel
SVM (Linear)	C	1.0	Regularization parameter
LASSO	alpha	CV-optimized	Regularization strength (10-fold CV)
LASSO	max_iter	10000	Maximum iterations
Ridge Classifier	alpha	1.0	Regularization strength
Elastic Net	alpha	1.0	Constant multiplying penalty terms
Elastic Net	l1_ratio	0.5	Mix ratio of L1/L2 penalty
Logistic Regression	C	1.0	Inverse regularization strength
Logistic Regression	max_iter	1000	Maximum iterations
K-Nearest Neighbors	n_neighbors	5	Number of neighbors
K-Nearest Neighbors	weights	uniform	Weight function
K-Nearest Neighbors	metric	minkowski	Distance metric
Decision Tree	max_depth	None	Maximum depth (unlimited)
Decision Tree	min_samples_split	2	Minimum samples to split
Decision Tree	criterion	gini	Splitting criterion
Neural Network	hidden_layers	(100, 50)	Hidden layer sizes
Neural Network	activation	relu	Activation function
Neural Network	learning_rate	adaptive	Learning rate schedule
Neural Network	max_iter	500	Maximum iterations
Naive Bayes	var_smoothing	1e-9	Variance smoothing
LDA	solver	svd	Solver type
QDA	reg_param	0.0	Regularization parameter
AdaBoost	n_estimators	50	Number of estimators
AdaBoost	learning_rate	1.0	Learning rate
Bagging	n_estimators	10	Number of base estimators
Bagging	max_samples	1.0	Fraction of samples to draw
Extra Trees	n_estimators	100	Number of trees
Extra Trees	max_depth	None	Maximum depth (unlimited)
CatBoost	iterations	100	Number of boosting iterations
CatBoost	learning_rate	0.1	Learning rate
CatBoost	depth	6	Tree depth
LightGBM	n_estimators	100	Number of boosting iterations
LightGBM	learning_rate	0.1	Learning rate
LightGBM	num_leaves	31	Maximum tree leaves
Stacking	cv	5	Cross-validation folds
Stacking	final_estimator	LogisticRegression	Meta-learner
Voting	voting	soft	Voting type (probability-based)

## Sheet: S1b_Immune_Parameters
Tool	Parameter	Value	Description
CIBERSORT	perm	1000	Number of permutations
CIBERSORT	QN	TRUE	Quantile normalization
CIBERSORT	absolute	FALSE	Relative mode
CIBERSORT	signature_matrix	LM22	22 immune cell types signature
xCell	rnaseq	TRUE	RNA-seq data mode
xCell	cell.types.use	64 cell types	All available cell types
xCell	parallel.sz	4	Parallel processing threads
MCP-counter	featuresType	HUGO_symbols	Gene symbol type
MCP-counter	probesets	default	Default probe sets
TIMER	method	deconvo	Deconvolution method
TIMER	tumor_type	COAD	Tumor type specification
ESTIMATE	platform	affymetrix	Platform specification
ESTIMATE	output	estimate_score	Output type

## Sheet: S1c_Enrichment_Parameters
Analysis	Parameter	Value	Description
GSEA	nperm	1000	Number of permutations
GSEA	minGSSize	10	Minimum gene set size
GSEA	maxGSSize	500	Maximum gene set size
GSEA	pvalueCutoff	0.05	P-value threshold
GSEA	pAdjustMethod	BH	Benjamini-Hochberg correction
GSEA	gene_sets	h.all.v2023.1	Hallmark gene sets (MSigDB)
GO Analysis	ont	ALL	All GO categories (BP, CC, MF)
GO Analysis	pvalueCutoff	0.05	P-value threshold
GO Analysis	qvalueCutoff	0.2	Q-value threshold
GO Analysis	pAdjustMethod	BH	Benjamini-Hochberg correction
GO Analysis	minGSSize	10	Minimum gene set size
GO Analysis	maxGSSize	500	Maximum gene set size
KEGG	organism	hsa	Homo sapiens
KEGG	pvalueCutoff	0.05	P-value threshold
KEGG	qvalueCutoff	0.2	Q-value threshold
KEGG	pAdjustMethod	BH	Benjamini-Hochberg correction
KEGG	minGSSize	10	Minimum gene set size
KEGG	maxGSSize	500	Maximum gene set size
ssGSEA	method	ssgsea	Single-sample GSEA
ssGSEA	kcdf	Gaussian	Kernel cumulative density function
ssGSEA	min.sz	1	Minimum gene set size
ssGSEA	max.sz	Inf	No maximum limit
